# Supplementary material for: Not what it looks like: mate-searching behaviour, mate preferences and clutch production in wandering and territory-holding female fiddler crabs
Source: R Soc Open Sci. 2016 Aug 24;3(8):160339. doi: 10.1098/rsos.160339 (PMC5108965; doi:10.1098/rsos.160339)
Supplement: Data for this manuscript. [file rsos160339supp1.xlsx]

## Sheet: Sheet1
ROBOTIC CRAB TRIALS						TRACKING NATURAL MATE-SEARCHING FEMALES											MALE RESPONSES TO FEMALES							DO FEMALES GO TO LAST BURROW WHEN SCARED?							CLUTCH PRODUCTION
																	# waves	# waves	# of males	# of males										data	female id	wanderer (1)	eggs (1)
	RESIDENT	WANDERER															given by	given by	that wave	that wave				Size (mm)	Scared to last burrow					collected		resident (2)	no eggs (2)
STIMULUS	CHOICE	CHOICE				Female Type	Trial outcome	Search	Female	# visits		# visits					focal	focal	at the female:	at the female:										by:
large claw	19	18				wanderer = 1	mated = 1	duration	size	to waving		to empty					male to:	male to:						10.2	y
small claw	1	2				resident =2	empty burrow = 2			males		burrows												8.9	y					Peso	26	2	2
																	wanderer	resident	wanderer	resident				9.3	n					Peso	31	2	1
fast rate	19	17															6	8	5	5				7.9	y					Peso	55	2	1
slow rate	1	3															10	3	3	2				8.7	y					Peso	T9	2	1
																	3	5	2	4				10.1	n					Peso	30	1	1
lead	38	40															6	4	3	7				9.2	y					Peso	T1	1	1
follow	12	10				wand/res	mate/empty	dur (min)	ca	w	logw+1	e	loge+1				1	5	2	4				7	y					Peso	T3	1	2
																	3	6	1	2				10.6	y					Curran	40	1	1
						1	1	48.4	8.8	14	1.17609	17	1.25527				2	3	2	3				10.4	y					Curran	41	1	2
						1	1	39.93	8.5	9	1	21	1.34242				2	3	1	3				9.6	y					Curran	43	1	1
						1	1	45.8	9.5	5	0.778151	8	0.954243				3	3	4	1				9.4	y					Curran	44	1	2
						1	1	17.88	7.9	5	0.778151	3	0.60206				1	5	2	6				9.6	n	froze				Curran	45	1	1
						1	1	18.53	7.5	1	0.30103	0	0				2	10	2	12				9.6	y					Curran	48	1	2
						1	1	68.93	8.4	8	0.954243	2	0.477121				2	1	1	2				7.5	y					Curran	49	1	1
						1	1	18.83	9.3	2	0.477121	0	0				3	1	2	1				9.6	y					Curran	50	1	1
						1	1	13.9	11.6	4	0.69897	0	0				6	8	3	4				8.5	y					Curran	52	1	2
						1	1	85	8.5	11	1.07918	21	1.34242				2	1	3	2				9.4	y					Curran	53	1	1
						1	1	7.45	9	1	0.30103	0	0				3	3	2	2				9.6	y					Curran	54	1	1
						1	1	31.9	9.2	6	0.845098	4	0.69897				2	0	4	1				9.3	y					Curran	58	1	1
						1	1	6.87	8.6	1	0.30103	0	0				4	3	6	3										Curran	59	1	1
						1	1	72.18	8.6	3	0.60206	6	0.845098				12	2	4	3										Curran	60	1	1
						1	1	30.42	7.5	2	0.477121	0	0				6	1	5	1										Curran	e1	1	1
						1	2	23.62	7.8	1	0.30103	2	0.477121																	Curran	e2	1	1
						1	2	47	7.4	2	0.477121	13	1.14613																	Curran	s1	1	1
						1	2	23.97	7.5	7	0.90309	2	0.477121																	Curran	s4	1	1
						1	2	33.97	8.1	6	0.845098	3	0.60206																	Curran	s5	1	1
						1	2	10.83	7.4	2	0.477121	3	0.60206																	Curran	s6	1	1
						1	2	17.47	7.4	5	0.778151	1	0.30103																	Curran	61	2	2
						1	2	43.18	9.6	1	0.30103	11	1.07918																	Curran	66	2	2
						1	2	10.53	7.8	0	0	2	0.477121																	Curran	69	2	1
						1	2	23.73	11.7	10	1.04139	1	0.30103																	Curran	70	2	2
						1	2	103	8	39	1.60206	12	1.11394																	Curran	71	2	1
						1	2	46.67	9.2	6	0.845098	18	1.27875																	Curran	76	2	2
						1	2	7.52	8.2	0	0	1	0.30103																	Curran	79	2	2
						1	2	9.37	8.4	0	0	1	0.30103																	Curran	80	2	2
						1	2	26.03	10.8	0	0	6	0.845098																	Curran	82	2	2
						1	2	32.33	7.3	2	0.477121	5	0.778151																	Curran	83	2	1
						1	2	36.13	10.3	4	0.69897	2	0.477121																	Curran	86	2	2
						1	2	4.58	7.1	1	0.30103	1	0.30103																	Curran	87	2	2
						1	2	13.18	6.5	3	0.60206	1	0.30103																	Curran	88	2	1
						2	1	34.88	8	8	0.954243	1	0.30103																	Curran	89	2	2
						2	1	15.93	7.6	3	0.60206	2	0.477121																	Curran	b2	2	2
						2	1	34.18	8.2	2	0.477121	3	0.60206																	Curran	b6	2	2
						2	1	15.02	8.9	1	0.30103	1	0.30103																	Curran	b10	2	2
						2	1	51.07	8.9	22	1.36173	6	0.845098																	Curran	b12	2	1
						2	1	71	8.9	7	0.90309	19	1.30103																	Curran	b13	2	1
						2	1	11.2	7.9	1	0.30103	0	0																	Curran	b14	2	1
						2	2	10.73	7.1	1	0.30103	2	0.477121
						2	2	37.07	9.2	2	0.477121	9	1
						2	2	21.42	6.7	0	0	5	0.778151
						2	2	12.25	9	0	0	3	0.60206
						2	2	46.33	7.7	1	0.30103	22	1.36173
						2	2	25.63	7.9	4	0.69897	8	0.954243
						2	2	11.25	7.35	0	0	8	0.954243
						2	2	11.87	8.35	1	0.30103	0	0
						2	2	33.08	7	1	0.30103	11	1.07918
						2	2	26.57	9.8	2	0.477121	13	1.14613
						2	2	36.5	8.4	9	1	15	1.20412
						2	2	38.12	9.1	3	0.60206	13	1.14613
						2	2	34.87	9.1	7	0.90309	5	0.778151
						2	2	41.3	8.5	0	0	22	1.36173
						2	2	9.3	8.1	0	0	4	0.69897
						2	2	60.63	10.1	6	0.845098	20	1.32222
						2	2	58.35	9.7	2	0.477121	24	1.39794
						2	2	63.42	9.3	6	0.845098	12	1.11394
						2	2	4.77	7.8	6	0.845098	4	0.69897
						2	2	14.42	7.3	0	0	4	0.69897
